# Supplementary material for: bHLH Transcription Factor NtMYC2a Regulates Carbohydrate Metabolism during the Pollen Development of Tobacco (Nicotiana tabacum L. cv. TN90)
Source: Plants (Basel). 2021 Dec 22;11(1):17. doi: 10.3390/plants11010017 (PMC8747387; doi:10.3390/plants11010017)
Supplement: Supplementary file 1 [file plants-11-00017-s001.zip]

Archive with 1 entries (1 files):
- plants-1495281-supplementary.pdf
